# Supplementary material for: Integrative Analysis Identified IRF6 and NDST1 as Potential Causal Genes for Ischemic Stroke
Source: Front Neurol. 2019 May 15;10:517. doi: 10.3389/fneur.2019.00517 (PMC6529957; doi:10.3389/fneur.2019.00517)
Supplement: Supplementary file 2 [file Data_Sheet_1.xlsx]

## Sheet: Table S1
Table S1 Results of eQTL analysis in different cells or tissues for m6A associated SNPs that were associated with ischemic stroke
SNP rsID	CHR	m6A position†	Gene	Gene Region	Associated traits	Bound Protein	Regulatory motifs	Tissue	Correlated gene	P value eQTL	Study ID	PMID
rs2013162	1	209968684	IRF6	CDS	AIS	POL2B	Foxp3,NRSF	Adipose Subcutaneous	IRF6	3.48615e-10	GTEx2015_v6	25954001
								Adipose Visceral Omentum	IRF6	2.94374e-07	GTEx2015_v6	25954001
								Adrenal Gland	IRF6	1.16142e-06	GTEx2015_v6	25954001
								Brain Cerebellar Hemisphere	IRF6	2.35955e-12	GTEx2015_v6	25954001
								Brain Cerebellum	IRF6	2.33426e-09	GTEx2015_v6	25954001
								Cells Transformed fibroblasts	IRF6	2.81669e-06	GTEx2015_v6	25954001
								Esophagus Gastroesophageal Junction	IRF6	2.28172e-07	GTEx2015_v6	25954001
								Esophagus Muscularis	IRF6	6.82354e-11	GTEx2015_v6	25954001
								Nerve Tibial	IRF6	6.29905e-23	GTEx2015_v6	25954001
								Spleen	IRF6	1.56914e-08	GTEx2015_v6	25954001
								Whole Blood	IRF6	1.34506e-17	GTEx2015_v6	25954001
								Whole Blood	IRF6	1.44055e-07	Westra2013	24013639
rs2273235	5	149907533	NDST1	CDS	CES	-	Evi-1,NF-AT1,PTF1-beta	Heart Left Ventricle	NDST1	3.22645e-07	GTEx2015_v6	25954001
								Thyroid	NDST1	8.99733e-07	GTEx2015_v6	25954001
rs10760214	9	125002246	RBM18	UTR3	AIS	-	Myf	Whole Blood	RBM18	1.29067e-35	Westra2013	24013639
								Whole Blood	RBM18	2.66184e-09	Westra2013	24013639
rs10832778	11	17394073	NCR3LG1	UTR3	AIS	-	-	Artery Tibial	NCR3LG1	2.176e-06	GTEx2015_v6	25954001
								Breast Mammary Tissue	NCR3LG1	1.12007e-06	GTEx2015_v6	25954001
								Esophagus Mucosa	NCR3LG1	1.17588e-17	GTEx2015_v6	25954001
								Nerve Tibial	NCR3LG1	1.93003e-09	GTEx2015_v6	25954001
								Skin Not Sun Exposed Suprapubic	NCR3LG1	4.72028e-06	GTEx2015_v6	25954001
								Skin Sun Exposed Lower leg	NCR3LG1	1.66469e-06	GTEx2015_v6	25954001
								Thyroid	NCR3LG1	8.68314e-06	GTEx2015_v6	25954001
								Lymphoblastoid EUR genelevel	NCR3LG1	4.36632e-06	Lappalainen2013	24037378
rs5213	11	17408404	KCNJ11	UTR3	AIS	CTCF, MEF2A, RAD21, SMC3, FOXA1, FOXA2, CMYC, E2F6, MAX	LBP-9, NRSF, Sin3Ak-20, Zfx	Esophagus Mucosa	KCNJ11	3.37726e-11	GTEx2015_v6	25954001
								Skin Not Sun Exposed Suprapubic	KCNJ11	9.46058e-09	GTEx2015_v6	25954001
								Skin Sun Exposed Lower leg	KCNJ11	7.57132e-13	GTEx2015_v6	25954001
rs17875563	15	81604293	IL16	UTR3	LAS	PU1,POL2	SREBP	Lymphoblastoid EUR genelevel	IL16	9.51982e-09	Lappalainen2013	24037378
†Assembly: GRCh37.p13

## Sheet: Table S2
Table S2 The significant IS causal genes identified by SMR analysis
Trait	probeID	Chr	Gene	Position†	topSNP	topSNP Position†	A1	A2	Freq	b_GWAS	se_GWAS	p_GWAS	b_eQTL	se_eQTL	p_eQTL	eQTL study	b_SMR	se_SMR	p_SMR	p_HEIDI#	N_snp_HEIDI
AS	ILMN_1756445	1	PMF1	156209490	rs887953	156191149	C	T	0.361111	-0.057	0.0084	1.445e-11	-0.173226	0.0278562	5.01675e-10	CAGE	0.32905	0.0717727	4.54835e-06	0.35041	4
AS	ILMN_1792305	6	ZNF318	43303977	rs1563788	43308363	T	C	0.25	0.0468	0.0083	1.878e-08	-0.445557	0.0293203	3.74765e-52	CAGE	-0.105037	0.0198694	1.24764e-07	0.976603	20
AS	ILMN_2174729	6	ZNF318	43304160	rs7692	43304007	A	C	0.244444	0.0457	0.0084	5.84e-08	-0.269884	0.0288711	8.94106e-21	CAGE	-0.169332	0.036012	2.57506e-06	0.508766	17
AS	ILMN_1792305	6	ZNF318	43303976	rs1563788	43308363	T	C	0.25	0.0468	0.0083	1.878e-08	-0.342565	0.0207777	4.53867e-61	westra	-0.136617	0.0256068	9.5453e-08	0.153831	20
AS	ILMN_2174729	6	ZNF318	43304159	rs6901866	43260660	C	T	0.238889	0.0463	0.0084	3.325e-08	-0.181566	0.0210237	5.80791e-18	westra	-0.255003	0.0548836	3.38015e-06	0.374905	20
AS	ILMN_1789186	10	OBFC1	105648831	rs6584579	105645725	G	A	0.388889	-0.0425	0.008	1.01e-07	-0.27822	0.0276557	8.2887e-24	CAGE	0.152757	0.0325172	2.63084e-06	0.0160825	20
AIS	ILMN_1785175	11	SWAP70	9773130	rs173396	9759918	G	A	0.41954	-0.0416	0.0085	9.512e-07	0.491199	0.0278828	1.83853e-69	CAGE	-0.0846907	0.01796	2.41086e-06	0.474861	20
AIS	ILMN_1785175	11	SWAP70	9773129	rs360136	9773517	C	A	0.433333	-0.0397	0.0085	2.93e-06	0.341756	0.0190787	9.34333e-72	westra	-0.116165	0.0257031	6.19896e-06	0.268037	20
SVS	ENSG00000031691	6	CENPQ	49445958	rs2501966	49457835	A	G	0.644444	0.0771	0.0165	3.087e-06	-1.04867	0.0277871	0	GTEx_Brain	-0.0735216	0.0158543	3.52961e-06	0.00655448	20
†Assembly: GRCh37.p13
#: there was no significant heterogeneity underlying the eQTL signals except for OBFC1 and CENPQ
